# Supplementary material for: Type I-Fv and engineered type IV-A1 CRISPR–Cas effectors facilitate genome reduction in Escherichia coli
Source: Nucleic Acids Res. 2025 Dec 18;53(22):gkaf1399. doi: 10.1093/nar/gkaf1399 (PMC12714560; doi:10.1093/nar/gkaf1399)
Supplement: gkaf1399_Supplemental_Files [file gkaf1399_supplemental_files.zip]

Archive with 3 entries (3 files):
- Klein NAR Supplementary information Nov25.pdf
- Klein NAR2025 VideoS1.mp4
- Plasmids Genbank.zip
